# Supplementary material for: UL34 Deletion Restricts Human Cytomegalovirus Capsid Formation and Maturation
Source: Int J Mol Sci. 2022 May 21;23(10):5773. doi: 10.3390/ijms23105773 (PMC9143689; doi:10.3390/ijms23105773)
Supplement: Supplementary file 1 [file ijms-23-05773-s001.zip]

Archive with 3 entries (3 files):
- ijms-1699588-supplementary.pdf
- Supplementary File S1.xlsx
- Supplementary File S2.xlsx
